# Supplementary material for: Embryonic Trophectoderm Secretomics Reveals Chemotactic Migration and Intercellular Communication of Endometrial and Circulating MSCs in Embryonic Implantation
Source: Int J Mol Sci. 2021 May 26;22(11):5638. doi: 10.3390/ijms22115638 (PMC8199457; doi:10.3390/ijms22115638)
Supplement: Supplementary file 1 [file ijms-22-05638-s001.zip]

Archive with 16 entries (14 files):
- ijms-1214781 suppl/
- ijms-1214781 suppl/Figure S1.jpg
- ijms-1214781 suppl/Figure S2.jpg
- ijms-1214781 suppl/Figure S3.jpg
- ijms-1214781 suppl/Figure S4.jpg
- ijms-1214781 suppl/Figure S5.jpg
- ijms-1214781 suppl/Methods.pdf
- ijms-1214781 suppl/Video S1.mp4
- ijms-1214781 suppl/__MACOSX/
- ijms-1214781 suppl/__MACOSX/._ Sup. Methods 1.docx
- ijms-1214781 suppl/__MACOSX/._Figure S1.jpg
- ijms-1214781 suppl/__MACOSX/._Figure S2.jpg
- ijms-1214781 suppl/__MACOSX/._Figure S3.jpg
- ijms-1214781 suppl/__MACOSX/._Figure S4.jpg
- ijms-1214781 suppl/__MACOSX/._Figure S5.jpg
- ijms-1214781 suppl/__MACOSX/._Video S1.mp4
